# Supplementary material for: Fusarium Wilt Invasion Results in a Strong Impact on Strawberry Microbiomes
Source: Plants (Basel). 2023 Dec 13;12(24):4153. doi: 10.3390/plants12244153 (PMC10747085; doi:10.3390/plants12244153)
Supplement: Supplementary file 1 [file plants-12-04153-s001.zip]

Archive with 3 entries (3 files):
- Table S2.xlsx
- Figure S1.pdf
- Table S1.xlsx
