# Supplementary material for: Fusarium Wilt Invasion Results in a Strong Impact on Strawberry Microbiomes
Source: Plants (Basel). 2023 Dec 13;12(24):4153. doi: 10.3390/plants12244153 (PMC10747085; doi:10.3390/plants12244153)
Supplement: Supplementary file 1 [file plants-12-04153-s001.zip › Table S2.xlsx]

## Sheet: Sheet1
Table S2. The primers used in this study.
	Target gene (region)	Primer	Sequence (5′–3′)
fungi	ITS1	ITS1	TCCGTAGGTGAACCTGCGG
		ITS4	TCCTCCGCTTATTGATATGC
Fusarium	EF1-α	EF-1	ATGGGTAAGARGACAAGAC
		EF-2	GGARGTACCAGTSATCATGTT
Trichoderma	TEF1	tef1fw	GTGAGCGTGGTATCACCATCG
	IL	tef1rev	GCCATCCTTGGAGACCAGC
Talaromyces	BenA	Bt2a	GGTAACCAAATCGGTGCTGCTTTC
	IR	Bt2b	ACCCTCAGTGTAGTGACCCTTGGC
