# Supplementary material for: Fusarium Wilt Invasion Results in a Strong Impact on Strawberry Microbiomes
Source: Plants (Basel). 2023 Dec 13;12(24):4153. doi: 10.3390/plants12244153 (PMC10747085; doi:10.3390/plants12244153)
Supplement: Supplementary file 1 [file plants-12-04153-s001.zip › Table S1.xlsx]

## Sheet: Sheet1
Table S1. Alpha diversity of bacteria and fungi in healthy and infected strawberry roots, stems, and leaves.
		Community Diversity		Community Richness
		Shannon	Simpson	Ace	Chao1	Sobs
Bacteria	HR	2.68±0.89a	0.20±0.13a	330.07±119.51a	325.78±111.72a	246.50±80.60a
	IR	2.62±0.49a	0.20±0.10a	242.29±84.49a	232.20±71.73b	180.50±51.12b
	HS	2.61±1.01a	0.20±0.15a	220.25±112.53A	192.24±83.63A	151.40±74.57A
	IS	1.61±0.52b	0.33±0.18a	60.27±24.33B	57.53±25.19B	51.40±22.22B
	HL	2.33±1.33a	0.34±0.28a	236.26±96.29a	215.15±111.97a	177.80±109.48a
	IL	1.87±0.59a	0.30±0.18a	155.15±51.74b	138.06±53.25a	102.80±44.03a
Fungi	HR	0.81±0.53a	0.61±0.26a	46.87±15.13A	42.53±14.41A	35.00±13.73A
	IR	0.40±0.28b	0.76±0.20a	23.69±12.62B	20.04±7.97B	16.70±5.58B
	HS	1.43±0.93A	0.45±0.35B	25.94±10.24a	23.49±9.57A	21.90±8.35A
	IS	0.07±0.08B	0.97±0.04A	17.54±8.09a	13.79±3.86B	12.10±2.47B
	HL	2.21±1.03A	0.20±0.12B	46.11±44.64a	44.30±45.04a	42.20±42.99a
	IL	0.74±0.57B	0.65±0.28A	25.16±9.47a	20.06±3.55a	17.90±2.81a
Values presented as means ± standard deviations for healthy and infected strawberry roots, stems, and leaves (n = 10). Uppercase letters representing p < 0.01 level and lowercase letters representing p < 0.05 level, different letters represent significant differences according to Student’s t test
